# Supplementary material for: Influence of sickle cell disease on susceptibility to HIV infection
Source: PLoS One. 2020 Apr 8;15(4):e0218880. doi: 10.1371/journal.pone.0218880 (PMC7141606; doi:10.1371/journal.pone.0218880)
Supplement: S2 File — (XLSX) [file pone.0218880.s002.xlsx]

## Sheet: Figure 1
	CCR5 MFI Expression		CCR7 MFI Expression		CXCR4 MFI Expression			CD38 % Positive		HLA-DR % Positive			MFI of CD4 Expression			CD4 As a % of T cells
	SCD	non-SCD	SCD	non-SCD	SCD	non-SCD		SCD	non-SCD	SCD	non-SCD		SCD	non-SCD		SCD	non-SCD
	393.4	390.1	4992.7	16404.6	1818.4	1258.3		57.3	61.7	4.2	6.4		5000.8	5290.56		65.06	32.34
	114.1	336.1	22028.1	13793	1124	1917.5		55.7	45.5	7.1	4.3		5545.57	5239.53		65.11	59.13
	477.5	276.6	3869	7742.2	1087.6	1535.6		74.5	66.3	2.4	3.4		5234.34	5054.88		63.81	57.93
	394.1	363.9	6123.8	10941.1	1325.8	1571.6		57.4	59.7	5.4	5.3		5445.98	5176.87		65.03	55.12
	367.2	447.8	2211.5	8942.9	1045.3	1768.5		53.1	50.6	4.2	4.9		5441.53	5046.69		51.57	53.77
	349.4	409.5	9462.8	5325.8	981.9	1395.7		68.3	54.3	3.8	3.8		5890.39	5042.22		66.04	55.48
	349	283.2	18489.8	33321.1	1343.2	1577.3		64.9	68.4	5.8	3.5		5104.04	4815.35		72.71	90.36
	353.3	327.7	5068.1	6040.3	1848.8	1348.6		64.3	64.3	2	4		5706.26	5966.44		62.41	61.39
	287.5	304.8	1730.8	15309.5	809.1	2065.1		68.7	25.5	8	3.3		5912.37	5157.32		69.17	70.66
	250.8	360.3	14178	12156.8	1556.2	1770.8		67.8	69.2	1.9	4.4		5709.05	5009.68		74.86	59.08
	309	546.9	6176.5	5952.9	1262.3	1267.9		8.5	57.3	11.7	38.7		5926.12	5095.84		63.87	54.96
	334.9	600.6	3590.2	2294.2	1520.4	1247.3		44.9	58	4.7	7.5		5465.7	5179.51		72.31	37.52
	372.7	316.9	20277.8	6144	1189.1	1201.3		73.7	22.9	17	1.8		5389.11	5481.33		48.86	51.68
	268.8	374.2	7332.8	7745.4	1242.3	1377.4		51.3	56.3	3	5.5		5497.89	5608.17		70.03	72.75
	355.1	374.1	24874.4	14508.7	1622.3	1445.4		70.7	67	3.6	3.8		6047.83	5706.8		63.88	63.86
	330.6	440.7	10067.1	6415.2	1660.1	1395.7		45.3	69.8	1.4	13.8		5735.42	5349.69		65.73	64.98
	319.9	534.9	2961.8	12139.9	1199.7	1615.4		60.9	64.2	3	4.6		5669.59	6272.94		69.45	60.43
	251.5	446.2	4175.6	5939.8	1311.2	1370		46.9	60.2	2.4	5.1		6059.77	5871.5		61.95	71.46
	332.2	447.1	4585.3	8086.7	1702.6	1327.3		54.7	46.8	3.3	3.6		5596.52	4908.57		70.22	50.01
	406	316.8	2347.1	15007.4	1448.4	2512.7		64.6	44.8	3.6	3.8		5564.34	5262.81		67.21	68.18
	363.5	711.9	3535.5	13501.2	1437.9	1788.2		63.9	40.3	6	2.8		5718.74	5521.81		38.35	47.3
	500.5	377.3	15369	16350.8	1387.5	1386.9		56.1	63.7	2.5	4.4		5765.27	5519.62		58.21	58.42
	333.8	527	2620.1	13865	1288	1306.8		61.1	57.7	1.6	6.4		5754.3	5628.85		72.16	47.59
	447.3	281.2	5452.6	7155.3	1297.8	1244.8		51.5	55.5	5	4.9		5058.65	5487.72		66.93	74.17
	352.3	268.6	4980.4	3305.4	1488.5	1034.8		57.9	65.4	1.7	4.2		5565.84	5331.52		75.82	39.74
	301.7	439.6	14588.2	8255.8	1673.8	1505.8		66.9	55.8	10.2	4.8		5127.38	4635.81		64.06	59.54
	439.1	369.2	2262.5	9359.5	1421.3	1379.2		73.5	62.2	3.3	3.4		5033.87	5268.13		48.78	59.69
	345.8	342.7	12999.4	8435.3	1559.5	994.6		52.2	72.5	2.1	4.4		5360.95	5529.61		63.14	62.24
	454.5	560.7	1918.6	20455.3	788.7	815.4		43.5	52.3	3.7	7.2		5584.48	5217.95		76.2	46.95
	315.4	385.9	5804.1	21995.2	785	1288.9		68.6	71.7	2	2.9		5440.99	5047.39		52.52	57.47
Number of values	30	30	30	30	30	30		30	30	30	30		30	30		30	30
Minimum	114.1	268.6	1731	2294	785	815.4		8.5	22.9	1.4	1.8		5001	4636		38.35	32.34
25% Percentile	313.8	325	3392	6347	1173	1266		52.03	51.88	2.325	3.575		5382	5053		62.3	51.26
Median	349.2	375.8	5260	9151	1335	1383		59.4	58.85	3.6	4.4		5565	5265		65.09	58.75
75% Percentile	393.6	447.3	13294	14633	1557	1587		67.93	65.63	5.5	5.35		5740	5524		70.08	64.14
Maximum	500.5	711.9	24874	33321	1849	2513		74.5	72.5	17	38.7		6060	6273		76.2	90.36
Mean	349	405.4	8136	11230	1341	1457		58.29	57	4.553	5.897		5545	5324		64.18	58.14
Std. Deviation	76.16	106.7	6608	6405	286.2	332.6		12.99	12.13	3.417	6.549		294	350.5		8.757	11.74
Std. Error	13.91	19.48	1206	1169	52.25	60.72		2.371	2.215	0.6238	1.196		53.68	63.99		1.599	2.144
Lower 95% CI of mean	320.6	365.6	5668	8838	1234	1333		53.44	52.47	3.277	3.451		5435	5193		60.91	53.76
Upper 95% CI of mean	377.5	445.3	10603	13621	1448	1581		63.14	61.53	5.829	8.342		5655	5455		67.45	62.52
Sum	10471	12163	244074	336890	40227	43715		1749	1710	136.6	176.9		166353	159725		1925	1744

## Sheet: Figure 2
																					Relative Pro Viral Load HIV-NL43								Relative Pro Viral Load HIV-NL43								Integrated HIV
	In Vitro Infectivity with HIV-NL43										In Vitro Infectivity with HIV-81A										MOI	10^2		10^-3		10^-4			MOI	10^2		10^-3		10^-4
	MOI	10^2	10^-3	10^-4							MOI	10^2	10^-3	10^-4			10^2	10^-3	10^-4			SCD	Non-SCD	SCD	Non-SCD	SCD	Non-SCD			SCD	Non-SCD	SCD	Non-SCD	SCD	Non-SCD			Proviral load	Integrated HIV
	P1	157000	159000			C1	572000	218000	2240		P1	80900	40800			C1	158000	3190	1.6		4	377.8	402.9	651.8	245.1		91.4		1	30.8	546.1	17.3	43.8		0			13.8	363000
	P2	199000	308000			C2	158000	117000	1.6		P2	93400	29500			C2	82600	23400	4900		5	740.6	146.2	909.1	0		0		2	50.6	442.5	24	159.2		42.5
	P3	104000	41700			C3	164000	195000	1.6		P3	55400	109000			C3	96300	73900	5.51		6		152.6		123.1		0		3	18.2	127.6	12.4	96.6		0.5
	P4	140000	155000			C4	654000	307000	24500		P4	106000	35300			C4	44500	11900	14600		7	583.6	377.8		8.2				4	179.4	20.1	43.2	10.6		24.8			15.3	542000
	P5	397000	300000			C5	158000	1140	1.6		P5	223000	222000			C5	12800	433	11		8	146	92.1	85.8	350.8	0	1.1		5	240.7	10.6	141	0.1		0
	P7	815000				C6	505000	269000	1.6		P7	78900				C6	69200	26900	1.6		9	1102.4	2.2	3801	7017.4	102.4	0		6		43.4		30.2		0			4.12	282000
	P8	286000	455000			C7	740000	20800	6.09		P8	326000	152000			C7	80900	1940	7.22		10	649.5	63.6	1163.5	38.5	0	24.7		7	85.9	10.7		2.1
	P9	204000	873000	146000		C8	748000	838000	25.9		P9	194000	316000	1.6		C8	130000	32800	35.7		11	168.1	78.5	274.4	18	205.4	0.2		8	9.1	47.9	10	13		3.8
	P10	482000	754000	1.6		C9		150000	70		P10	331000	256000	5120		C9	62100	11300	4.8		12	188	317.7	372.2	216.9	193.8	1.6		9	907.5	2221.9	1995.1	817.3	1.3	0			23.7	616000
	P11	951000	542000	11100		C10	211000	67500	426		P11	595000	146000	1.6		C10	26300	13.5	1.6		13	14939.5	149.2	8603.6	164.2	6867.6	0.8		10	309.4	20.1	419.9	3	0.6	0.8
	P12	1330000	386000	107		C11	47100	12600			P12	698000	236000	154		C11	4360				14	206.7	178.8	6.9	239.6	0.1	0.1		11	66.8	12.7	44.9	6.3	2.8	1.3
	P13	340000	170000	83200		C12	4990	16900	1.6		P13	217000	118000	80500		C12	33000	4640	5.26		15								12	101.5	41.3	89.3	0.7	15.4	0			14.3	657000
	P14	392000	677	2.69		C13	716000	698000	1.19		P14	127000	16700	5.16		C13	129000	171000	806		16	300.1		186.5		97.6			13	5930.2	30.2	7965.6	7.8	4218.1	1
	P15	383000	32500	57.3		C14	438000	588000	1.13		P15	43700	11400	164		C14	89800	90100	536		17	228.4	110.5	181.7	72.2	0.1	8.9		14	73.1	33.4	23.1	10.1	0	0.1			1.54	688000
	P16	1000000	352000	81900		C15	250000				P16	278000	228000	60100		C15	64300				18	196.7	174	236.8	168.1	347.4	8		15
	P17	501000	311000	79.1		C16	340000	286000	34.2		P17	209000	225000	8420		C16	63800	35100	1.58		16	163.1	231.6	182.2	255.1	1.3	58.1		16	69.3		63.4		25.3
	P18	695000	723000	729000		C17	268000	63100	130		P18	880000	937000	221000		C17	38500	5880	135		20		272.6		327.8	37	0.3		17	93.1	21	102.1	6.9	37.3	0.9			19.6	409000
	P19	619000	466000	60.5		C18	223000	219000	1.07		P19	181000	29000	158		C18	129000	115000	10.5		21	72		134.1	143.8		49.9		18	100.3	81.3	147.7	105.5	70	12.6
	P21	562000	282000	34200		C19	326000	296000	63.5		P21	147000	139000	863		C19	38200	14900	81.2		22	216.6	285.4	578.4	208.2	121.8	67.9		16	55.7	27.5	18	18.9	12.8	2
	P22	549000	254000	688		C20	436000	432000	2.35		P22	148000	145000	292		C20	155000	74900	219		23		161.7	311.6	322.4	0.4	2.2		20		74.6		21.8	23.6	7.1			11.5	765000
	P23		580000	1.6		C21		353000	759		P23	308000	133000	50700		C21	197000	32400	5220		24	100	177.4	52.1	107.4	0	298.7		21	59.7	75.8	43.2	0	111.3	0.1
	P24	132000	91600	24.2		C22	584000	224000	31400		P24	72800	40100	1.6		C22	145000	155000	504		25	411.4	216.5	258.8	132.5	0	102.9		22	143.6	61.5	181.3	32.9		12.5			2.04	225000
	P25	1420000	568000	1.6		C23	278000	410000	9.05		P25	573000	222000	83400		C23	42500	66500	1.27		26	170.1	156.7	170.4	251.8	29.5	103.4		23	107.5	24.5	90.5	39.8	29.4	35.1
	P26	362000	271000	21300		C24	475000	268000	522000		P26	75400	156000	1.97		C24	323000	155000	15700		27	154.9	285.8	79.1	96.8	0.4	0.6		24	44.6	109.8	14	39.7	0.9	17.3
	P27	247000	227000	11.4		C25	418000	256000	32200		P27	83900	33800	1.7		C25	376000	198000	1170		28	188.5	187.5	0.2	182.4	3.3	34.4		25	115.4	43.6	93	77.2	39.4	0.1			4.03	1810000
	P28	356000	18400	11.6		C26	396000	466000	161000		P28	49300	65900	1.7		C26	105000	116000	900		26	140.4	87.2	2	0.2	0.9	0		26	46.1	39.7	40.7	52.8	1	1.9
	P29	11100	10.8	1.6		C27	717000	156000	110		P29	3730	240	1.6		C27	92800	41000	1.6		30	102.3	13.1	0.5	0	22.6	0		27	43	30.3	26.7	16.7	3.1	0.2
	P30	117000	44900	614		C28	395000	182000	7830		P30	77300	56400	6400		C28	42300	15800	77.7		31	144.5		83.4		0.1			28	29.9	17.9	59.3	2.6	0.6	0.2			5.09	1900000
	P31	147000	35900	10.7		C29	193000	3560	5.83		P31	112000	62400	7860		C29	170000	56000	26.6		32	8785.9		5062.9		0			26	8.7	49.1	1.5	19.7	0.4	0
	P32	302000	132000	19.5		C30	37200	47900	2.19		P32	196000	126000	53.8		C30	39000	3620	1.6										30	39.1	40.4	42.1	0	17.9	0.1			3.43	1700000
																													31	45.8		58.6		17.7				0.404	2570
																													32	5356.03		5457.86		165.678
Number of values		29	29	23			28	29	28			30	29	23			30	28	28			28	27	28	28	23	27			29	28	28	28	22	27			2.22	18800
Minimum		11100	10.8	1.6			4990	1140	1.07			3730	240	1.6			4360	13.5	1.27			71.8	2.2	0.2	0	0	0			8.7	10.6	1.5	0	0	0			1.19	2680
25% Percentile		178000	68250	10.7			197500	65300	1.6			78500	37700	1.7			41475	7235	2.4			148.2	110.5	53.6	78.35	0.1	0.1			43.8	21.88	23.33	3.825	0.975	0.1
Median		362000	271000	60.5			367500	219000	30.05			147500	126000	164			81750	32600	31.15			201.7	177.4	182	175.3	1.3	1.3			69.3	40.85	51.75	17.8	16.55	0.8
75% Percentile		590500	460500	21300			555250	330000	1870			285500	222000	8420			133750	86300	738.5			403	285.4	526.9	286.5	102.4	49.9			129.5	75.5	131.3	42.8	37.83	7.1			0.209	274
Maximum		1420000	873000	729000			748000	838000	522000			880000	937000	221000			376000	198000	15700			14940	4236	8604	7017	6868	298.7			5930	2222	7966	817.3	4218	42.5
Mean		455176	294265	48191			373296	246948	27958			218791	147846	22835			101342	54879	1606			1109	367.5	839.6	558.2	349.2	31.75			495.2	153.8	615.2	58.4	217.9	6.107			0.0312	4.97
Std. Deviation		356911	242982	152959			221409	209216	101691			210214	174643	50752			84015	58604	4047			3159	800.2	1904	1489	1424	63.26			1438	423.3	1794	153.5	894.4	11.33
Std. Error		66277	45121	31894			41842	38850	19218			38380	32430	10583			15339	11075	764.8			597	154	359.9	281.5	296.9	12.18			267	80	339.1	29.01	190.7	2.18			0.0115	5.51
Lower 95% CI of mean		319413	201838	-17954			287442	167366	-11474			140295	81415	887.9			69970	32155	36.78			-116.4	50.99	101.2	-19.32	-266.5	6.726			-51.64	-10.38	-80.58	-1.117	-178.6	1.626
Upper 95% CI of mean		590939	386692	114336			459150	326531	67390			297287	214278	44782			132714	77604	3175			2334	684.1	1578	1136	964.9	56.78			1042	317.9	1311	117.9	614.5	10.59			0.217	635
Sum		13200000	8534000	1108000			10450000	7162000	782826			6564000	4288000	525202			3040000	1537000	44966			31040	9924	23509	15629	8032	857.3			14361	4306	17226	1635	4795	164.9
																																						2.11	6740
																																						0.0671	412
																																						0.0567	25.3
																																					Mean	5.6803	454052
																																					StDev	7.19045	610759

## Sheet: Figure 4
	Infections in presence of Plasma
	NL43			81A
	SCD	non-SCD		SCD	non-SCD
	1268.79	858.16		584.245	934.3
	1366.52	804.177		494.507	978.051
	752.738	845.39		497.226	463.647
	962.098	783.28		475.471	622.741
	824.991	1015.87		1077.49	618.073
	1196.09	830.588		457.796	4553.68
	1081.67	849.163		544.815	825.586
	1405.45	863.965		593.763	499.443
	1408.62	861.643		800.434	647.931
	920.615	850.999		640.786	637.345
	1411.41	735.682		1144.43	781.835
	1409.42	900.825		812.671	695.659
	1204.43	909.242		442.839	551.149
	873.155	761.524		1012.92	671.797
	935.353	953.644		726.818	665.219
	641.625	550.383		1011.95	453.177
	1071.91	621.144		476.318	567.835
	658.913	623.307		515.98	559.927
	734.907	616.818		510.371	417.953
	794.209	804.248		582.132	588.117
	814.096	612.183		549.231	1971.04
	783.557	605.076		613.732	1002.02
	722.123	584.991		490.34	619.952
	813.031	639.066		471.11	837.047
	849.94	968.397		697.709	597.094
	761.54	620.217		1131.74	1405.66
	894.351	662.859		865.725	1376.55
	641.378	589.317		411.417	625.343
	1020.42	716.253		628.715	584.846
	787.477	837.284		707.808	515.929
Number of values	30	30		30	30
Minimum	641.4	550.4		411.4	418
25% Percentile	778.1	620.9		493.5	565.9
Median	883.8	793.7		589	631.3
75% Percentile	1198	859		803.5	861.4
Maximum	1411	1016		1144	4554
Mean	967	762.5		665.7	875.6
Std. Deviation	253.9	132.9		219.5	769.3
Std. Error of Mean	46.36	24.26		40.07	140.4
Lower 95% CI of mean	872.2	712.9		583.7	588.4
Upper 95% CI of mean	1062	812.1		747.6	1163
Coefficient of variation	26.26%	17.43%		32.97%	87.85%
Geometric mean	936.8	751.1		635.2	742.9
Geometric SD factor	1.288	1.194		1.355	1.632
Lower 95% CI of geo. mean	852.3	703		567.1	618.7
Upper 95% CI of geo. mean	1030	802.6		711.4	891.9
Sum	29011	22876		19970	26269

## Sheet: Supplementary Figure 1
		CCR5			CCR7			CXCR4			CD38			HLA-DR
		HU +	HU-		HU +	HU-		HU +	HU-		HU +	HU-		HU +	HU-
	P1		393.4			4992.7			1818.4			57.3			4.2
	P2		114.1			22028.1			1124			55.7			7.1
	P3		477.5			3869			1087.6			74.5			2.4
	P4		394.1			6123.8			1325.8			57.4			5.4
	P5		367.2			2211.5			1045.3			53.1			4.2
	P7		349.4			9462.8			981.9			68.3			3.8
	P8		349			18489.8			1343.2			64.9			5.8
	P9	353.3			5068.1			1848.8			64.3			2
	P10		287.5			1730.8			809.1			68.7			8
	P11	250.8			14178			1556.2			67.8			1.9
	P12		309			6176.5			1262.3			8.5			11.7
	P13		334.9			3590.2			1520.4			44.9			4.7
	P14		372.7			20277.8			1189.1			73.7			17
	P15	268.8			7332.8			1242.3			51.3			3
	P16	355.1			24874.4			1622.3			70.7			3.6
	P17	330.6			10067.1			1660.1			45.3			1.4
	P18	319.9			2961.8			1199.7			60.9			3
	P19	251.5			4175.6			1311.2			46.9			2.4
	P21		332.2			4585.3			1702.6			54.7			3.3
	P22		406			2347.1			1448.4			64.6			3.6
	P23	363.5			3535.5			1437.9			63.9			6
	P24	500.5			15369			1387.5			56.1			2.5
	P25	333.8			2620.1			1288			61.1			1.6
	P26		447.3			5452.6			1297.8			51.5			5
	P27		352.3			4980.4			1488.5			57.9			1.7
	P28		301.7			14588.2			1673.8			66.9			10.2
	P29		439.1			2262.5			1421.3			73.5			3.3
	P30	345.8			12999.4			1559.5			52.2			2.1
	P31		454.5			1918.6			788.7			43.5			3.7
	P32		315.4			5804.1			785			68.6			2
	Number of values	11	19		11	19		11	19		11	19		11	19
	Minimum	250.8	114.1		2620	1731		1200	785		45.3	8.5		1.4	1.7
	25% Percentile	268.8	315.4		3536	2347		1288	1045		51.3	53.1		1.9	3.3
	Median	333.8	352.3		7333	4993		1438	1298		60.9	57.9		2.4	4.2
	75% Percentile	355.1	406		14178	9463		1622	1489		64.3	68.6		3	7.1
	Maximum	500.5	477.5		24874	22028		1849	1818		70.7	74.5		6	17
	Mean	334	357.8		9380	7415		1465	1269		58.23	58.33		2.682	5.637
	Std. Deviation	69.09	80.46		6953	6480		202.3	307.3		8.461	15.23		1.28	3.81
	Std. Error of Mean	20.83	18.46		2096	1487		60.98	70.49		2.551	3.494		0.3861	0.8741
	Lower 95% CI of mean	287.5	319		4709	4292		1329	1121		52.54	50.99		1.822	3.8
	Upper 95% CI of mean	380.4	396.5		14051	10539		1601	1417		63.91	65.67		3.542	7.473
	Sum	3674	6797		103182	140892		16114	24113		640.5	1108		29.5	107.1
